# Supplementary material for: Supramolecular Arrangement of Doxycycline with Sulfobutylether-β-Cyclodextrin: Impact on Nanostructuration with Chitosan, Drug Degradation and Antimicrobial Potency
Source: Pharmaceutics. 2023 Apr 19;15(4):1285. doi: 10.3390/pharmaceutics15041285 (PMC10144562; doi:10.3390/pharmaceutics15041285)
Supplement: Supplementary file 1 [file pharmaceutics-15-01285-s001.zip]

Archive with 1 entries (1 files):
- pharmaceutics-2255050-supplementary.pdf
